# Supplementary material for: Network state changes in sensory thalamus represent learned outcomes
Source: Nat Commun. 2024 Sep 7;15:7830. doi: 10.1038/s41467-024-51868-8 (PMC11380690; doi:10.1038/s41467-024-51868-8)
Supplement: Supplementary file 6 — Source Data [file 41467_2024_51868_MOESM6_ESM.zip]

Archive with 4 entries (4 files):
- Source Data Supplement.xlsx
- __MACOSX/._Source Data Supplement.xlsx
- Source Data Main.xlsx
- __MACOSX/._Source Data Main.xlsx
